# Supplementary material for: Intracellular Antioxidant and Anti-Inflammatory Effects and Bioactive Profiles of Coffee Cascara and Black Tea Kombucha Beverages
Source: Foods. 2023 May 6;12(9):1905. doi: 10.3390/foods12091905 (PMC10177953; doi:10.3390/foods12091905)
Supplement: Supplementary file 1 [file foods-12-01905-s001.zip]

Archive with 1 entries (1 files):
- foods-2327865-supplementary.pdf
